# Supplementary material for: Efficacy of the unified protocol for transdiagnostic cognitive-behavioral treatment for depressive and anxiety disorders: a randomized controlled trial
Source: Psychol Med. 2022 Jan 10;53(7):3009–20. doi: 10.1017/S0033291721005067 (PMC10235654; doi:10.1017/S0033291721005067)
Supplement: Supplementary file 1 [file S0033291721005067sup.zip]

Archive with 4 entries (4 files):
- S0033291721005067sup001.doc
- S0033291721005067sup002.pdf
- S0033291721005067sup003.pptx
- S0033291721005067sup004.xlsx
