# Supplementary material for: Efficacy of the unified protocol for transdiagnostic cognitive-behavioral treatment for depressive and anxiety disorders: a randomized controlled trial
Source: Psychol Med. 2022 Jan 10;53(7):3009–20. doi: 10.1017/S0033291721005067 (PMC10235654; doi:10.1017/S0033291721005067)
Supplement: Supplementary file 1 [file S0033291721005067sup.zip › S0033291721005067sup004.xlsx]

## Sheet: TS1&S2 
		Table S1. Sensitivity analyses using stratified variable as a covariate.
					95%CI
				Estimate	Lower	Upper
		Primary outcome measure
			GRID-HAMD	−4	−6.12	−1.88
		Secondary outcome measures
			SIGH-A	−3.36	−6.04	−0.68
			CGI-S	−0.87	−1.27	−0.48
			CGI-I	−0.8	−1.2	−0.4
		GRID-HAMD, GRID-Hamilton Rating Scale for Depression; SIGH-A, Structured Interview Guide for Hamilton Rating Scale for Anxiety; CGI-S, Clinical Global Impression Severity; CGI-I, Clinical Global Impression Improvement.
		Table S2. Sensitivity analyses among the per-protocol sample.
					95%CI
				Estimate	Lower	Upper
		Primary outcome measure
			GRID-HAMD	-3.74	-5.89	-1.6
		Secondary outcome measures
			SIGH-A	-3.38	-6.09	-0.67
			CGI-S	-0.87	-1.27	-0.48
			CGI-I	-0.81	-1.25	-0.37
		GRID-HAMD, GRID-Hamilton Rating Scale for Depression; SIGH-A, Structured Interview Guide for Hamilton Rating Scale for Anxiety; CGI-S, Clinical Global Impression Severity; CGI-I, Clinical Global Impression Improvement.

## Sheet: TS3 FU
	Table S3. Differences between the 21-week and 43-week time points in the UP-TAU group.
	Measure		Effect size	95% CI Lower	95% CI Upper
		GRID-HAMD	−1.26	−3.77	1.25423
		SIGH-A	−2.52	−5.41	0.388281
		CGI-S	−0.48	−0.95	−0.01
		CGI-I	−0.41	−0.93	0.116704
	UP-TAU, Unified Protocol with Treatment As Usual; GRID-HAMD, GRID-Hamilton Rating Scale for Depression; SIGH-A, Structured Interview Guide for Hamilton Rating Scale for Anxiety; CGI-S, Clinical Global Impression Severity; CGI-I, Clinical Global Impression Improvement.
